# Supplementary material for: Development of Multidrug Resistance in Acute Myeloid Leukemia Is Associated with Alterations of the LPHN1/GAL-9/TIM-3 Signaling Pathway
Source: Cancers (Basel). 2021 Jul 20;13(14):3629. doi: 10.3390/cancers13143629 (PMC8304048; doi:10.3390/cancers13143629)
Supplement: Supplementary file 1 [file cancers-13-03629-s001.zip]

Archive with 2 entries (2 files):
- Supplementary files 2.pdf
- Supplementary files Kocibalova a kol 2021.pdf
